# Supplementary material for: Raman Study of Block Copolymers of Methyl Ethylene Phosphate with Caprolactone and L-lactide
Source: Polymers (Basel). 2022 Dec 8;14(24):5367. doi: 10.3390/polym14245367 (PMC9782745; doi:10.3390/polym14245367)
Supplement: Supplementary file 1 [file polymers-14-05367-s001.zip]

Archive with 1 entries (1 files):
- polymers-2030484-supplementary.pdf
